# Supplementary material for: Distinct Genomic Profiles Are Associated with Treatment Response and Survival in Ovarian Cancer
Source: Cancers (Basel). 2022 Mar 15;14(6):1511. doi: 10.3390/cancers14061511 (PMC8946149; doi:10.3390/cancers14061511)
Supplement: Supplementary file 1 [file cancers-14-01511-s001.zip]

Archive with 2 entries (2 files):
- Supplemenatry Tables 1 to 8.xlsx
- Supplementary Figures 1 to 13.pdf
